# Supplementary material for: Recognition of Rare Microfossils Using Transfer Learning and Deep Residual Networks
Source: Biology (Basel). 2022 Dec 21;12(1):16. doi: 10.3390/biology12010016 (PMC9854841; doi:10.3390/biology12010016)
Supplement: Supplementary file 1 [file biology-12-00016-s001.zip]

Archive with 1 entries (1 files):
- biology-2031655-supplementary/6 Supplementary tables.pdf
